# Supplementary material for: Quantum magnetic J-oscillators
Source: Nat Commun. 2026 Jan 29;17:1200. doi: 10.1038/s41467-026-68779-5 (PMC12859129; doi:10.1038/s41467-026-68779-5)
Supplement: Supplementary file 3 — Supplementary Software [file 41467_2026_68779_MOESM3_ESM.zip]

Archive with 3 entries (2 files):
- Supplementary Software/
- Supplementary Software/Main.py
- Supplementary Software/Oscillator_Manager.py
