# Supplementary material for: Quantum magnetic J-oscillators
Source: Nat Commun. 2026 Jan 29;17:1200. doi: 10.1038/s41467-026-68779-5 (PMC12859129; doi:10.1038/s41467-026-68779-5)
Supplement: Supplementary file 3 — Supplementary Software [file 41467_2026_68779_MOESM3_ESM.zip › Supplementary Software/Main.py]

"""
Main control script for a J-oscillator feedback experiment using NI-DAQ.


Notes:
- Ensure device/channel names (Dev, AI_CHANNEL, AO_CHANNEL) match your hardware
- Serial `bub_port` is platform dependent (e.g., 'COM4')
- Output directory `save_dir` must be writable; adjust base path as needed
- Details of the algrithm could be found in the main manuscript under methods sectiom.
"""


# ===========================
#         IMPORTS
# ===========================


# Standard Library Imports
import nidaqmx
from nidaqmx.constants import AcquisitionType, RegenerationMode
from nidaqmx.stream_readers import AnalogSingleChannelReader
from nidaqmx.stream_writers import AnalogSingleChannelWriter
import numpy as np
import threading
from datetime import datetime
import time
import os
import posixpath
import serial
import sys


# Local imports
from Oscillator_Manager import safe_print, delay_with_countdown, timer_with_stop_event
from Oscillator_Manager import cascaded_ma, apply_filters
from Oscillator_Manager import write_cyclic_buffer, read_cyclic_buffer
from Oscillator_Manager import create_hdf5_file, append_chunk


# ===========================
#        PARAMETERS
# ===========================


# --- Acquisition Configuration ---

SAMPLING_RATE = 1000

Nc_ms = 100              # processing chunk length (ms)
Ni_ms = 160              # initial AO zeros (ms)
Tau_ms = 222             # desired overall delay (ms)
Dp_ms = 12.0             # hardware propagation delay (ms)

GAIN = 200               # Feedback Gain (unitless digital multiplier)


# --- Filter configuration ---
MA_ms = 10            # moving average window (ms)
ORDER_MA = 1          # number of cascaded MA stages


# --- AI/AO Configuration ---
Dev = 'cDAQ1'
AI_CHANNEL = 1
AO_CHANNEL = 0


# --- Bubbling port configuration ---
bub_port = 'COM4'  # change as needed for your system


# --- Bubbling Configuration ---
exp_bubbling = True
prep_bubbling_time = 10  # only used when exp_bubbling=True


# --- Acquisition Timing ---
acquisition_time = 600   # acquisition duration (s)
initialization_time = 5  # pre-run initialization duration (s) for 


# -- Hardware Calibration Constants ---
R0 = 430.0          # Series resistance in KOhm
C0 = 10.9           # solenoid field calibration uT/mA 
quspin_gain = 2.7   # V/nT   (Quspin sensor calibration)
Cl = 0.00295        # solenoid leakage factor; calibrated at 5 Hz (dimensionless)


# -- file configurations --
save_keys = ['Y']  # generate lengend for saved datasets in .h5 file
comment = 'exp'  # comment to append to file name


# ===========================
#        DERIVED VARIABLES
# ===========================

# --- Set number of samples  ---
Nc = round(Nc_ms * SAMPLING_RATE / 1000)   # size of WRITE and READ arrays

Ni = round(Ni_ms * SAMPLING_RATE / 1000)   # number of initial AO zeros
Dp = round(Dp_ms * SAMPLING_RATE / 1000)   # hardware propagation delay in samples

D_ms = Tau_ms - (Dp_ms + MA_ms//2*ORDER_MA) # set delay = desired_delay - RW_delay - filter delay
D = round(D_ms * SAMPLING_RATE / 1000)     # Set delay in samples
Nb = D * 4  # Circular buffer size (multiple of delay for safety)


# --- Moving average low pass filter ---
b_MA = cascaded_ma(window_ms=MA_ms, order=ORDER_MA, fs=SAMPLING_RATE)
a_MA = np.array([1.0])
zi_MA = [np.zeros(len(b_MA) - 1)]


# ---  Filter bank (extendable) ---
filters = [
    (b_MA, a_MA, zi_MA)
]


# ---- Hardware calibration (units noted) ----
digital_gain = GAIN * R0 / C0 * 1e-6  # converts pT to Volts for AO


# --- File Configuration ---
# generate time strings for directory and file names
now = datetime.now()
date_dir = now.strftime('%Y/%m/%d')
time_str = datetime.now().strftime('%H%M%S')

# create relative directory and file name
relative_dir = posixpath.join(date_dir, 'MASER')
file_name = time_str + '_' + comment + '.h5'


# ensure this base directory exists and is writable on your system.
save_dir = os.path.join('/Document/oscillator', relative_dir)
os.makedirs(save_dir, exist_ok=True)
save_path = os.path.join(save_dir, file_name)


# Variable to track overall script success
script_successful = False

# save flag initialization
save_flag = False  


# ===========================
#          Timer actions
# ===========================

def stop_acq(event_to_set):
    """Timer callback to stop the main acquisition loop."""
    safe_print("Timer expired. Stop the experiment.")
    event_to_set.set()


def stop_ini(event_to_set):
    """Timer callback to mark initialization complete and handle bubbling."""
    safe_print("System Initialized...")
    event_to_set.set()

    if exp_bubbling and prep_bubbling_time <= initialization_time:
        ser.write(b'c1')  # Send command to close valve 1


# ================================
#       Initialize Buffers
# ================================

read_buffer = np.zeros(Nb)     # cyclic buffer to store the previously input samples, referred as "R_buf" in algrithm in manuscript 
write_buffer = np.zeros(Nb)    # cyclic buffer to store the previously output samples, referred as "W_buf" in algrithm in manuscript 

read = np.zeros(Nc)    # array to hold current read samples, referred as "R_in" in algrithm in manuscript 
write = np.zeros(Nc)   # array to hold current to be written samples, referred as "W_out" in algrithm in manuscript 

save_buffer = np.zeros(Nc)   # array to hold samples for saving


# ================================
#            HARDWARE
# ================================

# ---- connect to the bubbling port ----
ser = serial.Serial(bub_port, 9600, timeout=1)
time.sleep(2)  # wait for the serial connection to initialize


# --- Configure AI Task ---
ai_task = nidaqmx.Task()
ai_task.ai_channels.add_ai_voltage_chan(physical_channel=f'/{Dev}Mod1/ai{AI_CHANNEL}', min_val=-10.0, max_val=10.0)
ai_task.timing.cfg_samp_clk_timing(rate=SAMPLING_RATE, sample_mode=AcquisitionType.CONTINUOUS, samps_per_chan=16384)
ai_task.triggers.start_trigger.cfg_dig_edge_start_trig(trigger_source=f'/{Dev}/ao/StartTrigger')
reader = AnalogSingleChannelReader(ai_task.in_stream)


# --- Configure AO Task ---
ao_task = nidaqmx.Task()
ao_task.ao_channels.add_ao_voltage_chan(physical_channel=f'/{Dev}Mod2/ao{AO_CHANNEL}')
ao_task.timing.cfg_samp_clk_timing(rate=SAMPLING_RATE, sample_mode=AcquisitionType.CONTINUOUS, samps_per_chan=2048)
ao_task.out_stream.regen_mode = RegenerationMode.DONT_ALLOW_REGENERATION
writer = AnalogSingleChannelWriter(ao_task.out_stream, auto_start=False)


# ================================
#            MAIN SCRIPT
# ================================


# --- Create the HDF5 File ---
h5f = create_hdf5_file(SAMPLING_RATE, save_keys, save_path)


# --- Write Initial zero valued Samples to AO ---
writer.write_many_sample(np.zeros(Ni, dtype=np.float64))


stop_event = threading.Event()           # to stop the main loop
ini_event = threading.Event()            # to finish the initialization


stop_timer = threading.Timer(acquisition_time+initialization_time, stop_acq, args=(stop_event,))
ini_timer = threading.Timer(initialization_time, stop_ini, args=(ini_event,))


timer_thread = threading.Thread(
    target=timer_with_stop_event,
    args=(stop_event, 1, "Exp Running...")
)


# --- Pre-Bubbling ---
if exp_bubbling and prep_bubbling_time > initialization_time:
    print("Exp bubbling started...")
    ser.write(b'c1')  # Send command to close valve 1
    delay_with_countdown(prep_bubbling_time - initialization_time, message="Pre-bubbling")


# --- Start the timer ---
stop_timer.start()   # control the overall acquisition time
ini_timer.start()    # control the initialization time
timer_thread.start()  # start the timer countdown


try:
    # --- Start Tasks ---
    ai_task.start()
    ao_task.start()

    idx = 0

    print('Feed back loop started...')

    while not stop_event.is_set():

        # --- Read data from AO output ---
        reader.read_many_sample(read, number_of_samples_per_channel=Nc)

        # --- Read from the write_buffer and save to 'write' array---
        read_cyclic_buffer(write_buffer, Nb, Nc, idx-Dp, write)

        # --- Get the background free read ---
        read[:] = read - Cl * write

        # calibrate the read volts into pT
        read *= (1000 / quspin_gain)

        # --- save the background free read ---
        save_buffer[:] = read

        # --- apply the filters ---
        apply_filters(filters, read)

        # --- update the read buffer (read buffer store the filtered samples) ---
        write_cyclic_buffer(read_buffer, Nb, Nc, idx, read)


        if ini_event.is_set():
            # --- Read from the read_buffer ---
            read_cyclic_buffer(read_buffer, Nb, Nc, idx+Ni-D, write)


            # apply the digital gain
            write *= digital_gain

            # start saving after initialization
            if not save_flag:
                save_flag = True

        else:
            # initialization period: output zeros
            write[:] = 0


        #--- Write processed samples to the card ---
        writer.write_many_sample(write)

        # --- update the writer_buffer ---
        write_cyclic_buffer(write_buffer, Nb, Nc, idx+Ni, write)

        # --- save the processed data into hdf5 file ---
        if save_flag:
            append_chunk(h5f[save_keys[0]], save_buffer)

        # --- update the index ---
        idx = (idx + Nc) % Nb


    # if script is successful, set the flag
    script_successful = True  


except KeyboardInterrupt:
    safe_print("KeyboardInterrupt detected. Stopping tasks...")
    # Set stop event to signal all threads
    stop_event.set()
    
    script_successful = False


except Exception as e:
    safe_print(f"An error occurred: {e}")
    # Set stop event to signal all threads
    stop_event.set()
        
    script_successful = False


finally:
    # --- Join timer thread
    if timer_thread.is_alive():
        timer_thread.join()

    # --- Stop the timer (redundant cleanup for safety) ---
    if stop_timer.is_alive():
        stop_timer.cancel()
    if ini_timer.is_alive():
        ini_timer.cancel()


    # --- Stop and close the NI DAQ tasks ---
    print('Stop and close the NI DAQ tasks...')
    try:
        ao_task.stop()
    except Exception as e:
        print(f"Error stopping the task: {e}")

    try:
        ai_task.stop()
    except Exception as e:
        print(f"Error stopping the task: {e}")


    ao_task.close()
    ai_task.close()


    # --- Stop the bubbling ---
    if exp_bubbling:
        print("Stop the bubbling...")
        ser.write(b'o1')  # Send command to open valve 1


    # --- Zero the AO output ---
    with nidaqmx.Task() as task:
        task.ao_channels.add_ao_voltage_chan(f'/{Dev}Mod2/ao{AO_CHANNEL}')
        task.write(0, auto_start=True)


    # --- Close the file ---
    h5f.close()
    print(time_str)


    # Determine the exit code based on the script's success
    if script_successful:
        sys.exit(0) # Exit with status 0 for success
    else:
        sys.exit(1) # Exit with status 1 for failure
