# Supplementary material for: Quantum magnetic J-oscillators
Source: Nat Commun. 2026 Jan 29;17:1200. doi: 10.1038/s41467-026-68779-5 (PMC12859129; doi:10.1038/s41467-026-68779-5)
Supplement: Supplementary file 3 — Supplementary Software [file 41467_2026_68779_MOESM3_ESM.zip › Supplementary Software/Oscillator_Manager.py]

import time
import numpy as np
import h5py
from scipy.signal import lfilter
import threading


# Global lock for thread-safe printing
_print_lock = threading.Lock()

def safe_print(*args, **kwargs):
    """Thread-safe print function that won't interfere with timer."""
    with _print_lock:
        # Clear timer line before printing
        print("\r" + " " * 80 + "\r", end="", flush=True)
        print(*args, **kwargs)


def delay_with_countdown(seconds, update_interval=1, message="Waiting"):
    """Delay for specified seconds with a dynamic countdown in the same line.

    Args:
        seconds (float): Number of seconds to delay.
        update_interval (float): How often (in seconds) to update the display.
        message (str): Message prefix displayed before the countdown.
    """

    start_time = time.time()
    end_time = start_time + seconds

    while True:
        current_time = time.time()
        remaining = end_time - current_time

        if remaining <= 0:
            break

        # Print fixed message + countdown in same line, overwrite each time
        print(f"\r{message} for {seconds}s - Time remaining: {remaining:.1f}s", end="", flush=True)

    # Sleep for update interval
        time.sleep(update_interval)

    # Clear the line and print completion
    print(f"\r{message} for {seconds}s - Complete! ")


def timer_with_stop_event(stop_event, update_interval=1, message="Running"):
    """Timer that prints elapsed time until a stop event is set.

    Args:
        stop_event (threading.Event): Event to signal stop.
        update_interval (float): How often (in seconds) to update the display.
        message (str): Message prefix displayed before the elapsed time.

    Returns:
        float: Total elapsed time in seconds.
    """

    start_time = time.time()

    while True:
        current_time = time.time()
        elapsed = current_time - start_time

        # Check if stop event is set
        if stop_event.is_set():
            print(f"\r{message} - Elapsed time: {elapsed:.1f}s - Complete ")
            return elapsed

        # Print fixed message + elapsed time in same line, overwrite each time
        print(f"\r{message} - Elapsed time: {elapsed:.1f}s", end="", flush=True)

    # Sleep for update interval
        time.sleep(update_interval)


#---Filter operations---
def cascaded_ma(window_ms, order, fs):
    """Create coefficients for a cascaded moving-average FIR filter.

    The impulse response is the convolution of `order` identical
    length-`window_size` boxcar windows.

    Args:
        window_ms (float): Window length in milliseconds for each MA stage.
        order (int): Number of cascaded stages (>=1).
        fs (float): Sampling rate (Hz).

    Returns:
        np.ndarray: 1D FIR filter coefficients (b). Use a = [1.0].
    """
    window_size = round(window_ms * fs / 1000) + 1
    ma = np.ones(window_size) / window_size
    for _ in range(order - 1):
        ma = np.convolve(ma, np.ones(window_size) / window_size)
    return ma


def process_cascaded_filters(b, a, zi_group, input_chunk):
    """Process a chunk in-place through cascaded identical IIR/FIR sections.

    Args:
        b (np.ndarray): Numerator coefficients.
        a (np.ndarray): Denominator coefficients.
        zi_group (list[np.ndarray]): Per-stage filter state arrays (length len(b)-1 each).
        input_chunk (np.ndarray): 1D array to filter in-place.
    """
    y = input_chunk
    for zi in zi_group:
        y[:], zi[:] = lfilter(b, a, y, zi=zi)


def apply_filters(filters, input_chunk):
    """Apply a sequence of filters to a chunk in-place.

    Args:
        filters (list[tuple]): Sequence of (b, a, zi_group) filter definitions.
        input_chunk (np.ndarray): 1D array modified in-place.
    """
    for b, a, zi in filters:
        process_cascaded_filters(b, a, zi, input_chunk)


#---Data chunk operations---
def write_cyclic_buffer(buffer, buffer_size, chunk_size, start_idx, data_chunk):
    """Write a contiguous chunk into a circular buffer with wrap-around.

    Args:
        buffer (np.ndarray): Destination circular buffer (1D).
        buffer_size (int): Total length of `buffer`.
        chunk_size (int): Length of `data_chunk` to write.
        start_idx (int): Logical start index (can be any integer; will wrap).
        data_chunk (np.ndarray): Source data of length `chunk_size`.
    """
    end_idx = start_idx + chunk_size
    start_idx_mod = start_idx % buffer_size
    end_idx_mod = end_idx % buffer_size

    if start_idx_mod < end_idx_mod:
        buffer[start_idx_mod:end_idx_mod] = data_chunk
    else:
        first_part = buffer_size - start_idx_mod
        buffer[start_idx_mod:buffer_size] = data_chunk[:first_part]
        buffer[0:end_idx_mod] = data_chunk[first_part:]


def read_cyclic_buffer(buffer, buffer_size, chunk_size, start_idx, data_chunk):
    """Read a contiguous chunk from a circular buffer with wrap-around.

    Args:
        buffer (np.ndarray): Source circular buffer (1D).
        buffer_size (int): Total length of `buffer`.
        chunk_size (int): Number of samples to read.
        start_idx (int): Logical start index (can be any integer; will wrap).
        data_chunk (np.ndarray): Destination array of length `chunk_size`.
    """
    end_idx = start_idx + chunk_size
    start_idx_mod = start_idx % buffer_size
    end_idx_mod = end_idx % buffer_size

    if start_idx_mod < end_idx_mod:
        data_chunk[:] = buffer[start_idx_mod:end_idx_mod]
    else:
        first_part = buffer_size - start_idx_mod
        data_chunk[:first_part] = buffer[start_idx_mod:buffer_size]
        data_chunk[first_part:] = buffer[0:end_idx_mod]


#---HDF5 file operations---
def create_hdf5_file(SAMPLING_RATE,  save_keys, save_path):
    """Create an HDF5 file with one or more extendable datasets.

    Args:
        SAMPLING_RATE (float): Sampling rate stored as a file attribute.
        save_keys (list[str]): Dataset names to create (1D float64, extensible).
        save_path (str): Absolute path to the HDF5 file to create.

    Returns:
        h5py.File: Open file handle. Caller is responsible for closing it.
    """


    file = h5py.File(save_path, 'w')
    file.attrs['sampling_rate'] = SAMPLING_RATE

    for key in save_keys:
        file.create_dataset(
            key,
            shape=(0,),
            maxshape=(None,),
            dtype='float64',
            chunks=True
        )

    return file


def append_chunk(dset, chunk_data):
    """Append a single 1D chunk to an extendable HDF5 dataset.

    Args:
        dset (h5py.Dataset): Target dataset (1D, extensible along axis 0).
        chunk_data (np.ndarray): 1D array of length `chunk_size` to append.
    """
    # Determine the new size after appending
    new_size = dset.shape[0] + len(chunk_data)

    # Resize the dataset to accommodate the new chunk
    dset.resize((new_size,))

    # Assign the new chunk
    dset[-len(chunk_data):] = chunk_data
